# Supplementary material for: Cycloaddition of 4-Acyl-1H-pyrrole-2,3-diones Fused at [e]-Side and Cyanamides: Divergent Approach to 4H-1,3-Oxazines
Source: Molecules. 2022 Aug 17;27(16):5257. doi: 10.3390/molecules27165257 (PMC9414543; doi:10.3390/molecules27165257)
Supplement: Supplementary file 1 [file molecules-27-05257-s001.zip]

Archive with 1 entries (1 files):
- Experimental_SI.pdf
